# Supplementary material for: Decoding polyubiquitin regulation of KV7. 1 (KCNQ1) surface expression with engineered linkage-selective deubiquitinases
Source: Nat Commun. 2025 Jul 1;16:5805. doi: 10.1038/s41467-025-60893-0 (PMC12218124; doi:10.1038/s41467-025-60893-0)
Supplement: Supplementary file 4 — Source data [file 41467_2025_60893_MOESM4_ESM.zip]

Archive with 88 entries (78 files):
- SOURCE DATA FILES/
- __MACOSX/._SOURCE DATA FILES
- SOURCE DATA FILES/.DS_Store
- __MACOSX/SOURCE DATA FILES/._.DS_Store
- SOURCE DATA FILES/FIGURE 7/
- __MACOSX/SOURCE DATA FILES/._FIGURE 7
- SOURCE DATA FILES/FIGURE 8/
- __MACOSX/SOURCE DATA FILES/._FIGURE 8
- SOURCE DATA FILES/FIGURE 6/
- __MACOSX/SOURCE DATA FILES/._FIGURE 6
- SOURCE DATA FILES/FIGURE 1/
- __MACOSX/SOURCE DATA FILES/._FIGURE 1
- SOURCE DATA FILES/full gel images.pptx
- __MACOSX/SOURCE DATA FILES/._full gel images.pptx
- SOURCE DATA FILES/SUPPLEMENTAL FIGURES/
- __MACOSX/SOURCE DATA FILES/._SUPPLEMENTAL FIGURES
- SOURCE DATA FILES/FIGURE 4/
- __MACOSX/SOURCE DATA FILES/._FIGURE 4
- SOURCE DATA FILES/FIGURE 3/
- __MACOSX/SOURCE DATA FILES/._FIGURE 3
- SOURCE DATA FILES/FIGURE 2/
- __MACOSX/SOURCE DATA FILES/._FIGURE 2
- SOURCE DATA FILES/FIGURE 5/
- __MACOSX/SOURCE DATA FILES/._FIGURE 5
- SOURCE DATA FILES/FIGURE 7/Figure 7C&D.prism
- __MACOSX/SOURCE DATA FILES/FIGURE 7/._Figure 7C&D.prism
- SOURCE DATA FILES/FIGURE 8/Figure 8_flow analysis.xlsx
- __MACOSX/SOURCE DATA FILES/FIGURE 8/._Figure 8_flow analysis.xlsx
- SOURCE DATA FILES/FIGURE 6/Figure 6I_ephys analysis.pzfx
- __MACOSX/SOURCE DATA FILES/FIGURE 6/._Figure 6I_ephys analysis.pzfx
- SOURCE DATA FILES/FIGURE 6/Figure 6C_gel quantifications copy.pzfx
- __MACOSX/SOURCE DATA FILES/FIGURE 6/._Figure 6C_gel quantifications copy.pzfx
- SOURCE DATA FILES/FIGURE 6/Figure 6E&G_flow analysis.pzfx
- __MACOSX/SOURCE DATA FILES/FIGURE 6/._Figure 6E&G_flow analysis.pzfx
- SOURCE DATA FILES/FIGURE 1/Figure 1B_Subcellular localization quantification.prism
- __MACOSX/SOURCE DATA FILES/FIGURE 1/._Figure 1B_Subcellular localization quantification.prism
- SOURCE DATA FILES/FIGURE 1/Figure 1G_pie chart.prism
- __MACOSX/SOURCE DATA FILES/FIGURE 1/._Figure 1G_pie chart.prism
- SOURCE DATA FILES/FIGURE 1/.DS_Store
- __MACOSX/SOURCE DATA FILES/FIGURE 1/._.DS_Store
- SOURCE DATA FILES/FIGURE 1/Figure 1J gel quantifications copy.pzfx
- __MACOSX/SOURCE DATA FILES/FIGURE 1/._Figure 1J gel quantifications copy.pzfx
- SOURCE DATA FILES/SUPPLEMENTAL FIGURES/Supplemental Figure 1.prism
- __MACOSX/SOURCE DATA FILES/SUPPLEMENTAL FIGURES/._Supplemental Figure 1.prism
- SOURCE DATA FILES/SUPPLEMENTAL FIGURES/Supplemental Figure 5.prism
- __MACOSX/SOURCE DATA FILES/SUPPLEMENTAL FIGURES/._Supplemental Figure 5.prism
- SOURCE DATA FILES/SUPPLEMENTAL FIGURES/Supplemental Figure 8.prism
- __MACOSX/SOURCE DATA FILES/SUPPLEMENTAL FIGURES/._Supplemental Figure 8.prism
- SOURCE DATA FILES/SUPPLEMENTAL FIGURES/Supplemental Figure 11.prism
- __MACOSX/SOURCE DATA FILES/SUPPLEMENTAL FIGURES/._Supplemental Figure 11.prism
- SOURCE DATA FILES/SUPPLEMENTAL FIGURES/Supplemental Figure 2.pzfx
- __MACOSX/SOURCE DATA FILES/SUPPLEMENTAL FIGURES/._Supplemental Figure 2.pzfx
- SOURCE DATA FILES/SUPPLEMENTAL FIGURES/Supplemental Figure 10.pzfx
- __MACOSX/SOURCE DATA FILES/SUPPLEMENTAL FIGURES/._Supplemental Figure 10.pzfx
- SOURCE DATA FILES/SUPPLEMENTAL FIGURES/Supplemental Figure 9.prism
- __MACOSX/SOURCE DATA FILES/SUPPLEMENTAL FIGURES/._Supplemental Figure 9.prism
- SOURCE DATA FILES/FIGURE 4/Figure 4E_Ub fold.pzfx
- __MACOSX/SOURCE DATA FILES/FIGURE 4/._Figure 4E_Ub fold.pzfx
- SOURCE DATA FILES/FIGURE 4/.DS_Store
- __MACOSX/SOURCE DATA FILES/FIGURE 4/._.DS_Store
- SOURCE DATA FILES/FIGURE 4/Figure 4I_K-GG.pzfx
- __MACOSX/SOURCE DATA FILES/FIGURE 4/._Figure 4I_K-GG.pzfx
- SOURCE DATA FILES/FIGURE 4/Figure 4G_pie chart.prism
- __MACOSX/SOURCE DATA FILES/FIGURE 4/._Figure 4G_pie chart.prism
- SOURCE DATA FILES/FIGURE 4/Figure 4B_E3 ligase impact on surface.pzfx
- __MACOSX/SOURCE DATA FILES/FIGURE 4/._Figure 4B_E3 ligase impact on surface.pzfx
- SOURCE DATA FILES/FIGURE 4/Figure 4F_Ub linkage quantification.pzfx
- __MACOSX/SOURCE DATA FILES/FIGURE 4/._Figure 4F_Ub linkage quantification.pzfx
- SOURCE DATA FILES/FIGURE 4/Figure 4D_ephys.xlsx
- __MACOSX/SOURCE DATA FILES/FIGURE 4/._Figure 4D_ephys.xlsx
- SOURCE DATA FILES/FIGURE 3/Figure 3F_KCNQ1-endocytosis.pzfx
- __MACOSX/SOURCE DATA FILES/FIGURE 3/._Figure 3F_KCNQ1-endocytosis.pzfx
- SOURCE DATA FILES/FIGURE 3/Figure 3C_KCNQ1-forward traffic.pzfx
- __MACOSX/SOURCE DATA FILES/FIGURE 3/._Figure 3C_KCNQ1-forward traffic.pzfx
- SOURCE DATA FILES/FIGURE 2/.DS_Store
- __MACOSX/SOURCE DATA FILES/FIGURE 2/._.DS_Store
- SOURCE DATA FILES/FIGURE 2/Figure 2F-J_subcellular colocalization quantification.prism
- __MACOSX/SOURCE DATA FILES/FIGURE 2/._Figure 2F-J_subcellular colocalization quantification.prism
- SOURCE DATA FILES/FIGURE 2/Figure 2L_electrophysiology.prism
- __MACOSX/SOURCE DATA FILES/FIGURE 2/._Figure 2L_electrophysiology.prism
- SOURCE DATA FILES/FIGURE 2/Figure 2C&E_flow analysis.prism
- __MACOSX/SOURCE DATA FILES/FIGURE 2/._Figure 2C&E_flow analysis.prism
- SOURCE DATA FILES/FIGURE 5/Figure 5E&G_flow analysis.pzfx
- __MACOSX/SOURCE DATA FILES/FIGURE 5/._Figure 5E&G_flow analysis.pzfx
- SOURCE DATA FILES/FIGURE 5/Figure 5I_ephys.pzfx
- __MACOSX/SOURCE DATA FILES/FIGURE 5/._Figure 5I_ephys.pzfx
- SOURCE DATA FILES/FIGURE 5/Figure 5C_gel quantifications copy.pzfx
- __MACOSX/SOURCE DATA FILES/FIGURE 5/._Figure 5C_gel quantifications copy.pzfx
