# Supplementary material for: Decoding polyubiquitin regulation of KV7. 1 (KCNQ1) surface expression with engineered linkage-selective deubiquitinases
Source: Nat Commun. 2025 Jul 1;16:5805. doi: 10.1038/s41467-025-60893-0 (PMC12218124; doi:10.1038/s41467-025-60893-0)
Supplement: Supplementary file 4 — Source data [file 41467_2025_60893_MOESM4_ESM.zip › SOURCE DATA FILES/FIGURE 8/Figure 8_flow analysis.xlsx]

## Sheet: R366W
		total							surface
		nano	enDUB-O1	enDUB-O4	enDUB-Cez	enDUB-Tr	enDUB-U21		nano	enDUB-O1	enDUB-O4	enDUB-Cez	enDUB-Tr	enDUB-U21
		0.89	1.32	0.96	2.69	1.84	2.19		0.72	0.73	0.3	0.85	1.31	0.66
		0.96	1.32	1.08	2.93	1.94	2.44		0.7	0.69	0.28	0.8	1.18	0.66
		1.23	2.01	1.62	4.25	3.71	4.2		1.01	0.75	0.45	1.2	1.82	0.8
	average	1.02667	1.55	1.22	3.29	2.49667	2.94333	average	0.81	0.723333	0.343333	0.95	1.43667	0.706667
	SEM	0.103655	0.23	0.202978	0.484974	0.607353	0.632464	SEM	0.100167	0.0176383	0.0536449	0.125831	0.195306	0.0466667
ANOVA summary								ANOVA summary
F	4.883							F	11.18
P value	0.0114							P value	0.0003
P value summary	*							P value summary	***
Significant diff. among means (P < 0.05)?	Yes							Significant diff. among means (P < 0.05)?	Yes
R squared	0.6705							R squared	0.8232
Dunnett's multiple comparisons test	Summary	Adjusted P Value						Dunnett's multiple comparisons test	Summary	Adjusted P Value
nano vs. OTUD1	ns	0.8543						nano vs. OTUD1	ns	0.9665
nano vs. OTUD4	ns	0.9973						nano vs. OTUD4	*	0.0372
nano vs. Cezanne	*	0.0117						nano vs. Cezanne	ns	0.8216
nano vs. TRABID	ns	0.1149						nano vs. TRABID	**	0.0058
nano vs. USP21	*	0.0321						nano vs. USP21	ns	0.9345

## Sheet: R539W
		total								surface
		nano	enDUB-O1	enDUB-O4	enDUB-Cez	enDUB-Tr	enDUB-U21			nano	enDUB-O1	enDUB-O4	enDUB-Cez	enDUB-Tr	enDUB-U21
		0.89	1.44	1.34	2.98	2.43	3.38			0.32	0.31	0.25	0.42	0.54	0.35
		0.94	1.53	1.39	3.36	2.4	3.55			0.29	0.3	0.23	0.41	0.5	0.34
		1.37	1.44	2.41	5.09	3.11	3.5			0.36	0.31	0.3	0.53	0.67	0.45
	average	1.06667	1.47	1.71333	3.81	2.64667	3.47667		average	0.323333	0.306667	0.26	0.453333	0.57	0.38
	SEM	0.152352	0.03	0.348632	0.649333	0.231828	0.0504425		SEM	0.0202759	0.00333333	0.0208167	0.0384419	0.051316	0.0351188
ANOVA summary								ANOVA summary
F	12.15							F	12.47
P value	0.0002							P value	0.0002
P value summary	***							P value summary	***
Significant diff. among means (P < 0.05)?	Yes							Significant diff. among means (P < 0.05)?	Yes
R squared	0.8351							R squared	0.8386
Dunnett's multiple comparisons test	Summary	Adjusted P Value						Dunnett's multiple comparisons test	Summary	Adjusted P Value
nano vs. OTUD1	ns	0.8416						nano vs. OTUD1	ns	0.9949
nano vs. OTUD4	ns	0.5072						nano vs. OTUD4	ns	0.5228
nano vs. Cezanne	***	0.0003						nano vs. Cezanne	ns	0.0538
nano vs. TRABID	*	0.0184						nano vs. TRABID	***	0.0007
nano vs. USP21	***	0.0008						nano vs. USP21	ns	0.6163

## Sheet: T587M
		total									surface
		nano	enDUB-O1	enDUB-O4	enDUB-Cez	enDUB-Tr	enDUB-U21				nano	enDUB-O1	enDUB-O4	enDUB-Cez	enDUB-Tr	enDUB-U21
		0.68	1.14	1.05	1.92	1.73	1.7				0.19	0.58	0.2	0.36	0.39	0.41
		0.68	1.15	1.08	1.9	1.71	1.66				0.2	0.63	0.21	0.38	0.41	0.45
		0.81	1.05	0.89	1.82	1.72	1.56				0.18	1.02	0.13	0.53	0.47	0.34
											0.07	0.59				0.24
	average	0.723333	1.11333	1.00667	1.88	1.72	1.64			average	0.16	0.705	0.18	0.423333	0.423333	0.36
	SEM	0.0433333	0.031798	0.0589727	0.0305505	0.0057735	0.0416333			SEM	0.0302765	0.105554	0.0251661	0.0536449	0.024037	0.0460072
ANOVA summary									ANOVA summary
F	141.4								F	11.54
P value	<0.0001								P value	0.0001
P value summary	****								P value summary	***
Significant diff. among means (P < 0.05)?	Yes								Significant diff. among means (P < 0.05)?	Yes
R squared	0.9833								R squared	0.7937
Dunnett's multiple comparisons test	Summary	Adjusted P Value							Dunnett's multiple comparisons test	Summary	Adjusted P Value
nano vs. OTUD1	****	<0.0001							nano vs. OTUD1	****	<0.0001
nano vs. OTUD4	**	0.001							nano vs. OTUD4	ns	0.9995
nano vs. Cezanne	****	<0.0001							nano vs. Cezanne	*	0.0344
nano vs. TRABID	****	<0.0001							nano vs. TRABID	*	0.0344
nano vs. USP21	****	<0.0001							nano vs. USP21	ns	0.096

## Sheet: G589D
			total								surface
			nano	enDUB-O1	enDUB-O4	enDUB-Cez	enDUB-Tr	enDUB-U21			nano	enDUB-O1	enDUB-O4	enDUB-Cez	enDUB-Tr	enDUB-U21
			1.08	1.8	0.9	2.12	0.96	2.08			0.19	0.66	0.14	0.49	0.38	0.35
			0.69	0.94	1.01	1.96	1.33				0.18	0.77	0.14	0.51	0.52	0.38
			0.95	1.39	1.09	2.86	2.63	2.4			0.2	0.4	0.18	0.38	0.3	0.48
											0.09	0.51				0.29
		average	0.906667	1.37667	1	2.31333	1.64	2.24		average	0.165	0.585	0.153333	0.46	0.4	0.375
		SEM	0.114649	0.24835	0.0550757	0.277208	0.506392	0.16		SEM	0.0253311	0.0814964	0.0133333	0.0404145	0.064291	0.0396863
	ANOVA summary									ANOVA summary
	F	4.336								F	11.6
	P value	0.02								P value	0.0003
	P value summary	*								P value summary	***
	Significant diff. among means (P < 0.05)?	Yes								Significant diff. among means (P < 0.05)?	Yes
	R squared	0.6634								R squared	0.8286
	Dunnett's multiple comparisons test	Summary	Adjusted P Value							Dunnett's multiple comparisons test	Summary	Adjusted P Value
	nano vs. OTUD1	ns	0.6523							nano vs. OTUD1	***	0.0003
	nano vs. OTUD4	ns	0.9993							nano vs. OTUD4	ns	0.9999
	nano vs. Cezanne	*	0.0166							nano vs. Cezanne	**	0.0051
	nano vs. TRABID	ns	0.2805							nano vs. TRABID	*	0.0228
	nano vs. USP21	*	0.042							nano vs. USP21	*	0.0428
