# Supplementary material for: Decoding polyubiquitin regulation of KV7. 1 (KCNQ1) surface expression with engineered linkage-selective deubiquitinases
Source: Nat Commun. 2025 Jul 1;16:5805. doi: 10.1038/s41467-025-60893-0 (PMC12218124; doi:10.1038/s41467-025-60893-0)
Supplement: Supplementary file 4 — Source data [file 41467_2025_60893_MOESM4_ESM.zip › SOURCE DATA FILES/FIGURE 4/Figure 4D_ephys.xlsx]

## Sheet: KCNQ1
		Q1-YFP+Nano control
		Voltage	CELL1	CELL2	CELL3	CELL4	CELL5	CELL6	CELL7	CELL8	CELL9	CELL10	CELL11	CELL12	CELL13	CELL14	Average	SEM
		-60	-0.736631	-0.164325	-1.32533	-3.8147	-3.25521	-0.745985	-1.36312	-0.393338	-2.85381	-9.17496	-0.25699	-2.20804	-0.169542	-1.04474	-1.96477	0.639305
		-40	2.35722	2.39446	1.29046	-0.534058	1.09123	3.18739	1.93278	6.78168	1.83105	0.708795	3.373	2.19009	3.88251	-0.0315789	2.17536	0.487033
		-20	8.3555	10.5168	9.22503	4.50134	10.7459	13.1565	10.8846	24.2784	11.0853	12.7977	12.5443	11.471	15.191	3.40526	11.297	1.31247
		0	18.058	20.7285	19.5312	13.0717	22.8789	26.1366	23.4985	48.5569	23.8037	30.3994	25.5866	24.5038	29.2121	8.65789	23.9017	2.45922
		20	28.6865	31.6209	30.3955	24.3123	36.917	40.6223	37.089	73.9746	39.9533	55.3254	38.8055	40.0498	43.1485	14.6474	38.2534	3.74713
		40	41.8827	44.2505	44.7649	37.3332	53.2855	57.7664	53.1616	100.762	59.9959	86.9849	55.3653	58.2347	58.2208	24.7684	55.4841	5.13139
		60	58.5727	57.913	60.9654	55.1605	72.6873	76.4296	72.0011	128.635	82.4469	125.339	73.0976	79.3098	75.4971	34.4526	75.1791	6.75351
		80	76.6096	75.801	78.9097	72.8099	95.8252	97.2765	91.8376	159.112	107.158	168.162	92.1149	101.57	94.3332	43.6711	96.7993	8.68434
		100	97.2353	99.7455	100.743	91.7308	120.646	118.734	110.921	189.209	133.271	210.532	112.787	132.321	113.797	54.3211	120.428	10.4562
		Q1-YFP+NEDD4L
		Voltage	CELL1	CELL2	CELL3	CELL4	CELL5	CELL6	CELL7	CELL8	CELL9	Average	SEM
		-60	-1.63574	-0.362396	-0.638095	-4.48172	-2.03451	-0.610352	-1.11456	-3.45866	-10.4675	-2.75595	1.06867
		-40	-0.683594	0.0190735	-0.194203	-2.82506	-0.73982	-0.757678	-0.398055	-1.96669	-6.13403	-1.52001	0.650498
		-20	1.17188	1.65939	0.416149	-0.976562	0.832298	0.526165	2.09642	0.248662	-2.89917	0.341693	0.500479
		0	3.75977	3.71933	1.44265	0.592913	3.31069	1.66268	5.20126	3.43605	0.701904	2.64747	0.532258
		20	6.46973	5.76019	2.77433	2.70299	5.88157	3.91467	8.598	7.34682	5.06592	5.39047	0.666753
		40	9.39941	8.31604	4.60538	4.44685	8.98881	6.69282	13.1624	11.8001	9.91821	8.59222	0.989578
		60	13.6963	11.1389	7.46294	8.17871	11.9296	12.0597	17.7533	17.4063	17.5171	13.0159	1.30327
		80	17.1143	16.098	11.3192	15.2588	15.9801	19.4681	25.051	24.7531	33.844	19.8763	2.28963
		100	22.4609	19.9699	19.3093	28.3552	19.7532	35.1478	31.8179	33.9988	52.3071	29.2356	3.56989
		Q1-YFP+ITCH
		Voltage	CELL1	CELL2	CELL3	CELL4	CELL5	CELL6	CELL7	CELL8	CELL9	CELL10	CELL11	Average	SEM
		-60	-1.01725	-1.84712	-1.02452	-2.89254	-0.949436	-1.83105	-1.25661	-1.25122	-1.06812	-0.745985	-4.07715	-6.49675	5.08855
		-40	-0.474718	0.803094	1.3079	-0.663426	-0.525581	-1.28495	-0.771915	-0.640869	-0.712077	-0.423855	-2.22168	-3.80067	3.44764
		-20	-0.101725	5.09162	7.76018	2.83946	0.678168	-0.610352	0.538545	-0.274658	-0.178019	-0.135634	-1.0498	-0.453518	2.02076
		0	0.64426	10.0387	15.1062	7.53651	1.89887	0.353361	1.75925	0.610352	-0.279744	0.118679	0.634766	3.20177	1.49618
		20	2.13623	15.2106	23.0844	12.8705	3.72993	1.28495	3.01585	1.31226	0.915527	0.339084	2.14844	7.17064	2.48864
		40	4.815	23.37	33.2424	20.3008	6.0357	2.60203	4.50583	2.59399	2.18709	1.23766	3.75977	12.0542	4.09955
		60	7.90066	31.0797	46.7573	29.1111	9.10441	4.78644	7.05495	4.48608	4.37419	2.03451	5.78613	17.7063	5.84395
		80	13.8007	40.1226	59.6183	48.5893	12.953	8.80191	9.81948	6.5918	7.27336	3.06871	8.20312	24.9035	7.70749
		100	18.6496	48.6514	74.7463	65.573	18.8022	12.9459	14.9536	9.06372	10.0199	4.30637	13.1836	32.5746	9.5294
